# Supplementary material for: The Nurse’s Role in Educating Pediatric Patients on Correct Inhaler Technique: An Interventional Study
Source: Int J Environ Res Public Health. 2022 Apr 6;19(7):4405. doi: 10.3390/ijerph19074405 (PMC8998829; doi:10.3390/ijerph19074405)
Supplement: Supplementary file 1 [file ijerph-19-04405-s001.zip]

Archive with 1 entries (1 files):
- ijerph-1651455-supplementary.pdf
